# Supplementary material for: Hierarchical and automated cell-type annotation and inference of cancer cell of origin with Census
Source: Bioinformatics. 2023 Nov 27;39(12):btad714. doi: 10.1093/bioinformatics/btad714 (PMC10713118; doi:10.1093/bioinformatics/btad714)
Supplement: btad714_Supplementary_Data [file btad714_supplementary_data.zip]

Archive with 2 entries (2 files):
- Supplemental Information.pdf
- Table S1.xlsx
